# Supplementary material for: Application of UHPLC Fingerprints Combined with Chemical Pattern Recognition Analysis in the Differentiation of Six Rhodiola Species
Source: Molecules. 2021 Nov 13;26(22):6855. doi: 10.3390/molecules26226855 (PMC8618991; doi:10.3390/molecules26226855)
Supplement: Supplementary file 1 [file molecules-26-06855-s001.zip]

Archive with 1 entries (1 files):
- molecules-1454260-supplementary.pdf
